# Supplementary material for: A case of cough syncope diagnosed by the Valsalva maneuver and cough induction test under invasive arterial pressure measurement
Source: Clin Case Rep. 2024 Apr 23;12(4):e8798. doi: 10.1002/ccr3.8798 (PMC11039803; doi:10.1002/ccr3.8798)
Supplement: Supplementary file 1 — Video S1. [file CCR3-12-e8798-s001.zip]

Archive with 2 entries (2 files):
- Caption.docx
- ccr38798-sup-0001-VideoS1.mpg
